# Supplementary material for: Paper-Strip-Based Sensors for H2S Detection: A Proof-of-Principle Study
Source: Sensors (Basel). 2022 Apr 21;22(9):3173. doi: 10.3390/s22093173 (PMC9103406; doi:10.3390/s22093173)
Supplement: Supplementary file 1 [file sensors-22-03173-s001.zip]

Archive with 1 entries (1 files):
- sensors-1653543-supplementary.pdf
